# Supplementary material for: Reemergence of Brucella abortus, Israel, 2021
Source: Emerg Infect Dis. 2025 Apr;31(4):820–3. doi: 10.3201/eid3104.241003 (PMC11950253; doi:10.3201/eid3104.241003)
Supplement: Appendix 1 — Additional information from study of reemergence of Brucella abortus, Israel, 2021 [file 24-1003-Techapp-s1.xlsx]

## Sheet: Appendix 1 Table 1
Article DOI: https://doi.org/10.3201/eid3103.241003
EID cannot ensure accessibility for supplementary materials supplied by authors. Readers who have difficulty accessing supplementary content should contact the authors for assistance.
Reemergence of Brucella abortus, Israel, 2021
Appendix 1 Table 1. Phenotypic and molecular testing of outbreak isolates and reference strains
Isolate	Species	Strain	CO2 requirement	Colony morphology (acriflavine)	Growth on dyes				Agglutination with monospecific sera		H2S production	Urease activity	Inhibition of growth			Lysis by phages
					Fuchsin		Thionin
					20µg/ml	10µg/ml	20µg/ml	10µg/ml	Abortus	Melitensis			Penicillin	Erythritol	Streptomycin	Tb	Iz
BA956 (Farm 1 - milk)	B. abortus	outbreak	+	Smooth	+	+	-	+	+	-	+	+	+	+	+	+	+
BA284 (Farm 1 - vaginal)	B. abortus	outbreak	+	Smooth	+	+	-	+	+	-	+	+	+	+	+	+	+
BA571 (Farm 1 - bulk)	B. abortus	outbreak	+	Smooth	+	+	-	+	+	-	+	+	+	+	+	+	+
BA849 (Farm 2 - milk)	B. abortus	outbreak	+	Smooth	+	+	-	+	+	-	+	+	+	+	+	+	+
BA676 (Farm 2 - vaginal)	B. abortus	outbreak	+	Smooth	+	+	-	+	+	-	+	+	+	+	+	+	+
BA032 (clinical)	B. abortus	outbreak	+	Smooth	+	+	-	+	+	-	+	+	+	+	+	+	+
BAS19 (vaccine)	B. abortus	vaccine	-	Smooth	+	+	-	+	+	-	+	+	-	-	+	+	+
BAB19 (vaccine)	B. abortus	vaccine	-	Smooth	+	+	-	+	+	-	+	+	-	-	+	+	+
544	B. abortus	biovar 1	+	Smooth	+	+	-	+	+	-	+	-	+	+	+	+	+
86/8/59	B. abortus	biovar 2	+	Smooth	-	+	-	+	+	-	+	+	+	+	+	+	+
Tulya	B. abortus	biovar 3	+	Smooth	+	+	+	+	+	-	+	+	+	+	+	+	+
292	B. abortus	biovar 4	+	Smooth	+	+	-	+	-	+	+	+	+	+	+	+	+
B3196	B. abortus	biovar 5	-	Smooth	+	+	+	+	-	+	-	+	+	+	+	+	+
870	B. abortus	biovar 6	-	Smooth	+	+	+	+	+	-	-	+	+	+	+	+	+
C68	B. abortus	biovar 9	±	Smooth	+	+	+	+	-	+	+	+	+	+	+	+	+
16M	B. melitensis	biovar 1	-	Smooth	+	+	+	+	-	+	±/-	+	+	+	-	-	±/+
63/9	B. melitensis	biovar 2	-	Smooth	+	+	+	+	+	-	±/-	+	+	+	-	-	±/+
Ether	B. melitensis	biovar 3	-	Smooth	+	+	+	+	+	+	±/-	+	+	+	-	-	±/+
Rev1 (vaccine)	B. melitensis	biovar 1	-	Smooth	+	+	+	+	-	+	±/-	+	-	+	+	-	±/+

## Sheet: Appendix 1 Table 2
Appendix 1 Table 2. Summary of (A) INNUca raw sequencing and assembly statistics; (B) CheckM2 reported quality statistics; (C) Gambit assigned species identification results for the study isolates
	(A) Raw sequencing					Assembly		MLST		(B) CheckM2							(C) Gambit ID
Isolate	number_reads_sequenced	number_bp_sequenced	min_reads_length	max_reads_length	second_Coverage	Pilon_contigs	Pilon_bp	MLST_scheme	MLST_ST	Completeness	Contamination	Contig_N50	Average_Gene_Length	Genome_Size	GC_Content	Total_Coding_Sequences	predicted.name	predicted.rank	predicted.ncbi_id	predicted.threshold	closest.distance	closest.description
BA956 (Farm 1 - milk)	11966702	1806972002	151	151	411.5	35	3242588	brucella	2	100	0.41	293940	302.063	3242588	0.57	3100	Brucella abortus	species	235	0.046371	0.00110041	[GCF_000365625.1] Brucella abortus LEVI237 (a-proteobacteria)
BA284 (Farm 1 - vaginal)	12713228	1919697428	151	151	472.9	30	3242737	brucella	2	100	0.41	363720	302.538	3242737	0.57	3096	Brucella abortus	species	235	0.046371	0.00110041	[GCF_000365625.1] Brucella abortus LEVI237 (a-proteobacteria)
BA571 (Farm 1 - bulk)	12574948	1898817148	151	151	459.9	31	3242926	brucella	2	100	0.41	363720	302.304	3242926	0.57	3099	Brucella abortus	species	235	0.046371	0.00110041	[GCF_000365625.1] Brucella abortus LEVI237 (a-proteobacteria)
BA849 (Farm 2 - milk)	11473180	1732450180	151	151	423.5	31	3242816	brucella	2	100	0.41	293939	302.434	3242816	0.57	3097	Brucella abortus	species	235	0.046371	0.00110041	[GCF_000365625.1] Brucella abortus LEVI237 (a-proteobacteria)
BA676 (Farm 2 - vaginal)	10780130	1627799630	151	151	403.1	31	3242942	brucella	2	100	0.41	363720	302.414	3242942	0.57	3097	Brucella abortus	species	235	0.046371	0.00110041	[GCF_000365625.1] Brucella abortus LEVI237 (a-proteobacteria)
BA032 (clinical)	12002484	1812375084	151	151	442.9	30	3242749	brucella	2	100	0.41	363720	302.459	3242749	0.57	3096	Brucella abortus	species	235	0.046371	0.00110041	[GCF_000365625.1] Brucella abortus LEVI237 (a-proteobacteria)
BAB19 (vaccine)	16225180	2450002180	151	151	596.1	33	3263805	brucella	5	100	0.44	308836	302.037	3263805	0.57	3122	Brucella abortus	species	235	0.046371	0.00027356	[GCF_000018725.1] Brucella abortus S19 (a-proteobacteria)

## Sheet: Appendix 1 Table 3
Appendix 1 Table 3 . Metadata for the 986 publicly available genome assemblies downloaded from AllTheBacteria and NCBI.
ID	Accession-BVBRC_ID	BioSample	Biovar	Clade	Country	Year	Host
GCA_000740195	GCA_000740195.1	SAMN02769911	bv9	C	England	1958	Bovine
GCA_000740215	GCA_000740215.1	SAMN02770262	bv6	C	Africa	1959	Unknown
GCA_000163115	GCA_000163115.1	SAMN02595354	bv5	C	UK	1959	Bovine
GCA_000742275	GCA_000742275.1	SAMN02767940	bv4	D	UK	1960	Unknown
GCA_000157715	GCA_000157715.1	SAMN02595277	bv3	B	Uganda	1958	Bovine
GCA_000740375	GCA_000740375.1	SAMN02770266	bv2	D	UK	1959	Bovine
GCA_000739315	GCA_000739315.1	SAMN02904715	bv1	D	India	Unknown	Bovine
GCA_000018725	GCA_000018725.1	SAMN02604294	(S19)	D	USA	1923	Unknown
SAMN01047748	SRR642211	SAMN01047748		A	Mozambique	1988	Bovine
SAMN02334512	SRR960773	SAMN02334512		A	Kenya	Unknown	Unknown
SAMN00811181	SRR647576	SAMN00811181		A	Kenya	1963	Unknown
SAMEA7482534	ERR4708870	SAMEA7482534		A	Ethiopia	2018	Bovine
SAMEA7482526	ERR4708862	SAMEA7482526		A	Ethiopia	2018	Bovine
SAMEA7482531	ERR4708867	SAMEA7482531		A	Ethiopia	2018	Bovine
SAMEA7482527	ERR4708863	SAMEA7482527		A	Ethiopia	2018	Bovine
SAMEA7482529	ERR4708865	SAMEA7482529		A	Ethiopia	2018	Bovine
SAMEA7482525	ERR4708861	SAMEA7482525		A	Ethiopia	2018	Bovine
SAMEA7482523	ERR4708859	SAMEA7482523		A	Ethiopia	2018	Bovine
SAMEA7482535	ERR4708871	SAMEA7482535		A	Ethiopia	2018	Bovine
SAMEA7482528	ERR4708864	SAMEA7482528		A	Ethiopia	2018	Bovine
SAMEA7482530	ERR4708866	SAMEA7482530		A	Ethiopia	2018	Bovine
SAMEA7482536	ERR4708872	SAMEA7482536		A	Ethiopia	2018	Bovine
SAMEA7482524	ERR4708860	SAMEA7482524		A	Ethiopia	2018	Bovine
SAMEA7482537	ERR4708873	SAMEA7482537		A	Ethiopia	2018	Bovine
SAMEA7482532	ERR4708868	SAMEA7482532		A	Ethiopia	2018	Bovine
SAMEA7482533	ERR4708869	SAMEA7482533		A	Ethiopia	2018	Bovine
SAMN31765323	SRR22388580	SAMN31765323		B	Niger	1983	Bovine
SAMN00811161	SRR647575	SAMN00811161		B	Nigeria	1980	Unknown
SAMN31765332	SRR22388605	SAMN31765332		B	Senegal	1977	Bovine
SAMN31765329	SRR22388608	SAMN31765329		B	Senegal	1977	Bovine
SAMN31765331	SRR22388606	SAMN31765331		B	Senegal	1977	Bovine
SAMN01047749	SRR646254	SAMN01047749		B	Senegal	1978	Bovine
SAMN31765321	SRR22388598	SAMN31765321		B	Guinea-Bissau	1982	Bovine
SAMN31765335	SRR22388602	SAMN31765335		B	Togo	1980	Bovine
SAMN31765322	SRR22388587	SAMN31765322		B	Mauritania	2003	Human
SAMN31765333	SRR22388604	SAMN31765333		B	Senegal	1977	Bovine
SAMN31765326	SRR22388577	SAMN31765326		B	Senegal	1978	Bovine
SAMN31765330	SRR22388607	SAMN31765330		B	Senegal	1977	Bovine
SAMN31765327	SRR22388576	SAMN31765327		B	Senegal	1978	Bovine
SAMN31765325	SRR22388578	SAMN31765325		B	Senegal	1979	Bovine
SAMN00811160	SRR651189	SAMN00811160		B	Unknown	1978	Bovine
SAMN31765328	SRR22388575	SAMN31765328		B	Senegal	1978	Bovine
SAMEA2382545	ERR554831	SAMEA2382545		B	Nigeria	2011	Unknown
SAMEA2382544	ERR554830	SAMEA2382544		B	Nigeria	2011	Unknown
SAMEA2382539	ERR554825	SAMEA2382539		B	Nigeria	Unknown	Unknown
SAMEA2382538	ERR554824	SAMEA2382538		B	Nigeria	Unknown	Unknown
SAMN00811178	SRR651208	SAMN00811178		B	Sudan	2005	Bovine
SAMN00839723	SRR642818	SAMN00839723		B	Chad	1978	Bovine
SAMN31765334	SRR22388603	SAMN31765334		B	Sudan	1993	Camel
SAMN00811182	SRR647564	SAMN00811182		B	Sudan	2005	Bovine
SAMN31765319	SRR22388610	SAMN31765319		B	Cameroon	1990	Bovine
SAMN00811225	SRR651196	SAMN00811225		B	Nigeria	1965	Unknown
SAMN00839701	SRR642159	SAMN00839701		B	Sudan	1987	Bovine
SAMN00811180	SRR651203	SAMN00811180		B	Sudan	2005	Unknown
SAMN31765320	SRR22388609	SAMN31765320		B	Cameroon	1990	Bovine
SAMN00839700	SRR642814	SAMN00839700		B	Chad	1980	Bovine
SAMEA2382537	ERR554823	SAMEA2382537		B	Nigeria	Unknown	Unknown
SAMEA2382536	ERR554822	SAMEA2382536		B	Nigeria	Unknown	Unknown
SAMN31765324	SRR22388579	SAMN31765324		B	Rwanda	1982	Human
SAMN05417885	SRR4038989	SAMN05417885		B	Uganda	1958	Unknown
SAMN00811179	SRR647583	SAMN00811179		B	Sudan	2005	Unknown
GCA_000740155	GCA_000740155.1	SAMN02767934		B	Unknown	Unknown	Unknown
GCA_000740315	GCA_000740315.1	SAMN02786918		B	Unknown	Unknown	Unknown
GCA_000245935	GCA_000245935.1	SAMN02596744		D	Northern Ireland	2004	Bovine
SAMN12996931	SRR10249463	SAMN12996931		D	Northern Ireland	2004	Bovine
SAMN12996915	SRR10249481	SAMN12996915		D	Northern Ireland	2004	Bovine
SAMN12996952	SRR10249502	SAMN12996952		D	Northern Ireland	2006	Bovine
SAMN12996910	SRR10249486	SAMN12996910		D	Northern Ireland	2004	Bovine
SAMN12996913	SRR10249483	SAMN12996913		D	Northern Ireland	2004	Bovine
SAMN12996907	SRR10249444	SAMN12996907		D	Northern Ireland	2004	Bovine
SAMN12996928	SRR10249466	SAMN12996928		D	Northern Ireland	2006	Bovine
SAMN12996945	SRR10249510	SAMN12996945		D	Northern Ireland	2006	Bovine
SAMN12996948	SRR10249506	SAMN12996948		D	Northern Ireland	2006	Bovine
SAMN12996899	SRR10249489	SAMN12996899		D	Ireland	2000	Bovine
SAMN12996924	SRR10249471	SAMN12996924		D	Northern Ireland	2006	Bovine
SAMN12996925	SRR10249470	SAMN12996925		D	Northern Ireland	2006	Bovine
SAMN12996930	SRR10249464	SAMN12996930		D	Northern Ireland	2006	Bovine
SAMN12996938	SRR10249517	SAMN12996938		D	Northern Ireland	2006	Bovine
SAMN12996944	SRR10249511	SAMN12996944		D	Northern Ireland	2006	Bovine
SAMN12996956	SRR10249498	SAMN12996956		D	Northern Ireland	2007	Bovine
SAMN12996906	SRR10249445	SAMN12996906		D	Northern Ireland	2004	Bovine
SAMN12996920	SRR10249475	SAMN12996920		D	Northern Ireland	2006	Bovine
SAMN12996929	SRR10249465	SAMN12996929		D	Northern Ireland	2006	Bovine
SAMN12996947	SRR10249508	SAMN12996947		D	Northern Ireland	2006	Bovine
SAMN12996933	SRR10249461	SAMN12996933		D	Northern Ireland	2005	Bovine
SAMN12996953	SRR10249501	SAMN12996953		D	Northern Ireland	2006	Bovine
SAMN12996904	SRR10249496	SAMN12996904		D	Northern Ireland	2004	Bovine
SAMN12996937	SRR10249519	SAMN12996937		D	Northern Ireland	2003	Bovine
GCA_900446015	GCA_900446015.1	SAMEA104338390		D	UK	1919	Bovine
GCA_022426845	GCA_022426845.1	SAMN26116598		D	India	2017	Bovine
GCA_900446005	GCA_900446005.1	SAMEA104307684		D	England	Unknown	Bovine
SAMN31765345	SRR22388591	SAMN31765345		D	Croatia	2003	Red fox
SAMN00811174	SRR646253	SAMN00811174		D	Portugal	2006	Caprine
SAMN02840989	SRR1371296	SAMN02840989		D	England	Unknown	Bovine
SAMN31765353	SRR22388582	SAMN31765353		D	UK	1975	Bovine
SAMN19959541	SRR15047667	SAMN19959541		D	Egypt	2017	Water buffalo
SAMN15701927	SRR12368049	SAMN15701927		D	Egypt	2016	Bovine
SAMN15701941	SRR12368034	SAMN15701941		D	Egypt	2017	Bovine
SAMN19959575	SRR15047633	SAMN19959575		D	Egypt	2013	Bovine
SAMN19959544	SRR15047664	SAMN19959544		D	Egypt	2019	Human
SAMN19959545	SRR15047663	SAMN19959545		D	Egypt	2019	Human
SAMN15701939	SRR12368036	SAMN15701939		D	Egypt	2017	Bovine
SAMN19959577	SRR15047631	SAMN19959577		D	Egypt	2019	Water buffalo
SAMN19959530	SRR15047640	SAMN19959530		D	Egypt	2014	Bovine
SAMN19959538	SRR15047670	SAMN19959538		D	Egypt	2015	Bovine
SAMN19959552	SRR15047655	SAMN19959552		D	Egypt	2015	Bovine
SAMN19959560	SRR15047648	SAMN19959560		D	Egypt	2015	Bovine
SAMN19959536	SRR15047672	SAMN19959536		D	Egypt	2015	Cat
SAMN19959537	SRR15047671	SAMN19959537		D	Egypt	2015	Dog
SAMN15701940	SRR12368035	SAMN15701940		D	Egypt	2017	Bovine
SAMN15701943	SRR12368032	SAMN15701943		D	Egypt	2017	Bovine
SAMN19959542	SRR15047666	SAMN19959542		D	Egypt	2017	Water buffalo
SAMN15701926	SRR12368050	SAMN15701926		D	Egypt	2016	Bovine
SAMN19959527	SRR15047673	SAMN19959527		D	Egypt	2012	Bovine
SAMN19959543	SRR15047665	SAMN19959543		D	Egypt	2017	Bovine
SAMN19959571	SRR15047637	SAMN19959571		D	Egypt	2013	Bovine
SAMN15701929	SRR12368047	SAMN15701929		D	Egypt	2017	Water buffalo
SAMN19959529	SRR15047651	SAMN19959529		D	Egypt	2012	Bovine
SAMN19959533	SRR15047628	SAMN19959533		D	Egypt	2014	Bovine
GCA_000740135	GCA_000740135.1	SAMN02767917		D	Unknown	Unknown	Unknown
SAMN00811166	SRR647100	SAMN00811166		D	UK	1967	Bovine
SAMEA5816429	ERR3454422	SAMEA5816429		D	Costa Rica	2018	Water buffalo
GCA_001940595	GCA_001940595.1	SAMN04323936		D	Colombia	1997	Bovine
SAMN02334526	GCA_000479955.1	SAMN02334526		D	France		Unknown
SAMN31765344	SRR22388592	SAMN31765344		D	Canada	1987	Bovine
SAMN02841073	SRR1371380	SAMN02841073		D	USA	1996	Bovine
SAMN02841064	SRR1371371	SAMN02841064		D	USA	1994	Bovine
SAMN02092502	SRR849648	SAMN02092502		D	USA	1968	Unknown
SAMN02841077	SRR1371384	SAMN02841077		D	USA	1998	Bovine
SAMN00811184	SRR647089	SAMN00811184		D	Israel	1957	Caprine
SAMN00839698	SRR642835	SAMN00839698		D	Mexico	1984	Human
SAMN02092506	SRR849685	SAMN02092506		D	USA	1982	Bovine
SAMN02841062	SRR1371369	SAMN02841062		D	USA	1993	Bovine
SAMN02092514	SRR849712	SAMN02092514		D	USA	1990	Bovine
SAMN15701920	SRR12368029	SAMN15701920		D	Egypt	2017	Bovine
SAMN19959528	SRR15047662	SAMN19959528		D	Egypt	2012	Bovine
SAMN19959531	SRR15047630	SAMN19959531		D	Egypt	2014	Bovine
SAMN19959532	SRR15047629	SAMN19959532		D	Egypt	2014	Bovine
SAMN19959539	SRR15047669	SAMN19959539		D	Egypt	2017	Bovine
SAMN19959566	SRR15047642	SAMN19959566		D	Egypt	2013	Bovine
SAMN01994717	SRR314693	SAMN01994717		D	Northern Ireland	Unknown	Unknown
GCA_000245875	GCA_000245875.1	SAMN02596740		D	Northern Ireland	2008	Bovine
SAMN00811183	SRR641724	SAMN00811183		D	Ireland	Unknown	Bovine
SAMN12996923	SRR10249472	SAMN12996923		D	Northern Ireland	2006	Bovine
SAMN12996949	SRR10249505	SAMN12996949		D	Northern Ireland	2006	Bovine
SAMN12996954	SRR10249500	SAMN12996954		D	Northern Ireland	2006	Bovine
SAMN12996971	SRR10249448	SAMN12996971		D	Northern Ireland	2010	Bovine
SAMN12996942	SRR10249513	SAMN12996942		D	Northern Ireland	2006	Bovine
SAMN12996968	SRR10249451	SAMN12996968		D	Northern Ireland	2009	Bovine
SAMN12996967	SRR10249453	SAMN12996967		D	Northern Ireland	2009	Bovine
SAMN12996961	SRR10249492	SAMN12996961		D	Northern Ireland	2007	Bovine
SAMN12996934	SRR10249460	SAMN12996934		D	Northern Ireland	2005	Bovine
SAMN12996958	SRR10249495	SAMN12996958		D	Northern Ireland	2007	Bovine
SAMN12996970	SRR10249449	SAMN12996970		D	Northern Ireland	2010	Bovine
SAMN00811199	SRR651207	SAMN00811199		D	Northern Ireland	2008	Bovine
SAMN00811190	SRR647099	SAMN00811190		D	Northern Ireland	2008	Bovine
SAMN00811194	SRR646252	SAMN00811194		D	Northern Ireland	2008	Bovine
SAMN00811202	SRR647088	SAMN00811202		D	Northern Ireland	2008	Bovine
SAMN01994718	SRR314699	SAMN01994718		D	Northern Ireland	Unknown	Unknown
SAMN12996940	SRR10249515	SAMN12996940		D	Northern Ireland	2006	Bovine
SAMN12996902	SRR10249518	SAMN12996902		D	Ireland	2000	Bovine
GCA_000739325	GCA_000739325.1	SAMN02904714		D	India	2013	Swine
GCA_000245895	GCA_000245895.1	SAMN02596742		D	Northern Ireland	2008	Bovine
SAMN12996909	SRR10249487	SAMN12996909		D	Northern Ireland	2004	Bovine
SAMN00811197	SRR647570	SAMN00811197		D	Northern Ireland	2008	Bovine
SAMN12996963	SRR10249458	SAMN12996963		D	Northern Ireland	2007	Bovine
SAMN12996969	SRR10249450	SAMN12996969		D	Northern Ireland	2010	Bovine
SAMN01994715	SRR314678	SAMN01994715		D	Northern Ireland	Unknown	Unknown
SAMN00811201	SRR647582	SAMN00811201		D	Northern Ireland	2008	Bovine
GCA_009733465	GCA_009733465.1	SAMN13386990		C	Russia	1958	Bovine
GCA_016483965	GCA_016483965.1	SAMN17050269		C	Russia	1958	Dog
GCA_009789215	GCA_009789215.1	SAMN13565751		C	China	2019	Yak
GCA_002291325	GCA_002291325.1	SAMN07572694		C	Italy	2011	Water buffalo
GCA_001402005	GCA_001402005.1	SAMN03734747		C	Italy	2011	Bovine
GCA_001401915	GCA_001401915.1	SAMN03965484		C	Italy	2011	Bovine
SAMN00811164	SRR647087	SAMN00811164		C	Greece	1985	Bovine
SAMEA104338293	ERR3218178	SAMEA104338293		C	Brazil	1977-2009	Unknown
SAMEA104338289	ERR3218175	SAMEA104338289		C	Brazil	1977-2009	Unknown
SAMEA104338297	ERR3218182	SAMEA104338297		C	Brazil	1977-2009	Unknown
SAMEA104338298	ERR3218183	SAMEA104338298		C	Brazil	1977-2009	Unknown
SAMEA104338294	ERR3218179	SAMEA104338294		C	Brazil	1977-2009	Unknown
SAMN00839708	SRR642788	SAMN00839708		C	Bolivia	1993	Bovine
SAMEA104338314	ERR3218199	SAMEA104338314		C	Brazil	1977-2009	Unknown
SAMN00839709	SRR642795	SAMN00839709		C	Thailand	2006	Bovine
SAMN11288435	SRR8983080	SAMN11288435		C	Bangladesh	2017	Bovine
SAMN00811165	SRR651191	SAMN00811165		C	India	1985	Bovine
SAMEA104338288	ERR3218174	SAMEA104338288		C	Brazil	1977-2009	Unknown
SAMEA104338309	ERR3218194	SAMEA104338309		C	Brazil	1977-2009	Unknown
SAMEA104338315	ERR3218200	SAMEA104338315		C	Brazil	1977-2009	Unknown
GCA_029324915	GCA_029324915.1	SAMN33208918		C	Russia	1997	Bovine
SAMN31765338	SRR22388599	SAMN31765338		C	France	1977	Human
GCA_000742215	GCA_000742215.1	SAMN02767521		C	Unknown	Unknown	Unknown
SAMN31765337	SRR22388600	SAMN31765337		C	Belgium	1980	Dog
SAMN31765339	SRR22388597	SAMN31765339		C	France	1987	Bovine
SAMN00811167	SRR647565	SAMN00811167		C	UK	1967	Bovine
SAMN00839720	SRR642812	SAMN00839720		C	UK	1978	Unknown
SAMN00811214	SRR647090	SAMN00811214		C	UK	1964	Bovine
SAMN00839719	SRR642792	SAMN00839719		C	France	1963	Human
SAMN00839721	SRR642800	SAMN00839721		C	Germany	1963	Unknown
GCA_000740295	GCA_000740295.1	SAMN02767544		C	Africa	Unknown	Bovine
SAMN05417889	SRR4039005	SAMN05417889		C	Africa	Unknown	Bovine
GCA_000740945	GCA_000740945.1	SAMN02769912		C	UK	Unknown	Bovine
SAMN05417886	SRR4039000	SAMN05417886		C	UK	Unknown	Unknown
GCA_009733495	GCA_009733495.1	SAMN13387000		C	Russia	1982	Human
GCA_000740175	GCA_000740175.1	SAMN02769901		C	Africa	Unknown	Bovine
SAMN31765336	SRR22388601	SAMN31765336		C	Africa	1959	Bovine
SAMN05417887	SRR4039003	SAMN05417887		C	Africa	1959	Bovine
SAMN00839710	SRR642841	SAMN00839710		C	Iraq	1967	Water buffalo
SAMN00811236	SRR647567	SAMN00811236		C	Uganda	1965	Unknown
GCA_030282905	GCA_030282905.1	SAMN34086017		C	Mongolia	2014	Yak
GCA_009733455	GCA_009733455.1	SAMN13386970		C	Russia	1958	Bovine
SAMEA11935860	ERR8027302	SAMEA11935860		C	Iran	2018	Bovine
SAMN00811185	SRR647573	SAMN00811185		C	Israel	Unknown	Unknown
SAMEA11935863	ERR8027305	SAMEA11935863		C	Iran	2019	Bovine
SAMN02334518	SRR960772	SAMN02334518		C	Turkey	Unknown	Unknown
SAMN31765343	SRR22388593	SAMN31765343		C	Turkey	2004	Human
GCA_016126075	GCA_016126075.1	SAMN15091469		C	Russia	1961	Bovine
GCA_016483975	GCA_016483975.1	SAMN17050273		C	Russia	1961	Dog
GCA_009733435	GCA_009733435.1	SAMN13386912		C	Russia	1948	Human
GCA_001401925	GCA_001401925.1	SAMN03965478		C	Italy	2011	Bovine
GCA_000473805	GCA_000473805.1	SAMN02470870		C	Russia	1960	Bovine
GCA_009728165	GCA_009728165.1	SAMN13381877		C	Russia	1963	Bovine
GCA_016484075	GCA_016484075.1	SAMN17050348		C	Russia	1984	Bovine
SAMN31373099	SRR21979356	SAMN31373099		C	Kazakhstan	1966	Bovine
GCA_016126115	GCA_016126115.1	SAMN15091509		C	Russia	1965	Bovine
GCA_016126105	GCA_016126105.1	SAMN15097881		C	Russia	1965	Bovine
GCA_009733255	GCA_009733255.1	SAMN13381921		C	Russia	1971	Bovine
GCA_016483915	GCA_016483915.1	SAMN17050265		C	Russia	1971	Bovine
GCA_009733365	GCA_009733365.1	SAMN13386894		C	Russia	2012	Human
GCA_009733375	GCA_009733375.1	SAMN13386896		C	Russia	2012	Human
GCA_009733205	GCA_009733205.1	SAMN13381880		C	Russia	1965	Bovine
GCA_003984755	GCA_003984755.1	SAMN10584386		C	Russia	2018	Bovine
GCA_003984745	GCA_003984745.1	SAMN10584523		C	Russia	2017	Bovine
GCA_003965935	GCA_003965935.1	SAMN10584522		C	Russia	2017	Bovine
GCA_003965945	GCA_003965945.1	SAMN10584495		C	Russia	2017	Human
GCA_009733335	GCA_009733335.1	SAMN13386803		C	Russia	1962	Human
SAMN31373118	SRR21979383	SAMN31373118		C	Kazakhstan	2010	Bovine
SAMN31373121	SRR21979379	SAMN31373121		C	Kazakhstan	2011	Bovine
SAMN31373137	SRR21979362	SAMN31373137		C	Kazakhstan	2015	Bovine
SAMN31373106	SRR21979396	SAMN31373106		C	Kazakhstan	1970	Bovine
SAMN31373136	SRR21979363	SAMN31373136		C	Kazakhstan	2015	Bovine
SAMN31373138	SRR21979361	SAMN31373138		C	Kazakhstan	2015	Bovine
SAMN31373133	SRR21979366	SAMN31373133		C	Kazakhstan	2015	Bovine
SAMN31373122	SRR21979378	SAMN31373122		C	Kazakhstan	2013	Bovine
SAMN31373114	SRR21979387	SAMN31373114		C	Kazakhstan	2008	Bovine
SAMN31373110	SRR21979391	SAMN31373110		C	Kazakhstan	2008	Bovine
SAMN31373117	SRR21979384	SAMN31373117		C	Kazakhstan	2010	Bovine
SAMN31373109	SRR21979393	SAMN31373109		C	Kazakhstan	2007	Bovine
SAMN31373090	SRR21979404	SAMN31373090		C	Kazakhstan	1947	Bovine
GCA_016126175	GCA_016126175.1	SAMN15091487		C	Russia	1961	Bovine
GCA_009733175	GCA_009733175.1	SAMN13381912		C	Russia	1970	Bovine
SAMN31373134	SRR21979365	SAMN31373134		C	Kazakhstan	2015	Bovine
GCA_001856305	GCA_001856305.1	SAMN05526331		C	Georgia	2010	Bovine
GCA_016126215	GCA_016126215.1	SAMN15097902		C	Russia	1966	Bovine
GCA_001856205	GCA_001856205.1	SAMN05526333		C	Georgia	2012	Human
GCA_001856195	GCA_001856195.1	SAMN05526409		C	Georgia	2013	Human
GCA_001856265	GCA_001856265.1	SAMN05526412		C	Georgia	2010	Human
GCA_001856185	GCA_001856185.1	SAMN05526332		C	Georgia	2011	Bovine
GCA_016126135	GCA_016126135.1	SAMN15097890		C	Russia	1966	Bovine
GCA_001856215	GCA_001856215.1	SAMN05526411		C	Georgia	2010	Bovine
GCA_001856345	GCA_001856345.1	SAMN05526410		C	Georgia	2010	Sheep
GCA_016126245	GCA_016126245.1	SAMN15097920		C	Russia	1971	Bovine
GCA_009733195	GCA_009733195.1	SAMN13381901		C	Russia	1970	Bovine
GCA_016107505	GCA_016107505.1	SAMN17078505		C	Ukraine	1974	Unknown
SAMN31373096	SRR21979359	SAMN31373096		C	Kazakhstan	1960	Bovine
SAMN31373092	SRR21979392	SAMN31373092		C	Kazakhstan	1953	Bovine
SAMN31765340	SRR22388596	SAMN31765340		C	Germany	1963	Bovine
SAMEA5145037	ERR2938666	SAMEA5145037		C	Portugal	2005	Bovine
SAMN00811177	SRR647557	SAMN00811177		C	Portugal	2004	Bovine
GCA_002291305	GCA_002291305.1	SAMN07572692		C	Italy	2012	Water buffalo
GCA_002291365	GCA_002291365.1	SAMN07572695		C	Italy	2016	Water buffalo
GCA_002291285	GCA_002291285.1	SAMN07572693		C	Italy	2011	Water buffalo
GCA_002290805	GCA_002290805.1	SAMN07572686		C	Italy	2015	Water buffalo
GCA_002290705	GCA_002290705.1	SAMN07572674		C	Italy	2015	Water buffalo
GCA_002290765	GCA_002290765.1	SAMN07572685		C	Italy	2016	Water buffalo
GCA_002290785	GCA_002290785.1	SAMN07572681		C	Italy	2016	Water buffalo
GCA_002290725	GCA_002290725.1	SAMN07572671		C	Italy	2015	Water buffalo
GCA_002291225	GCA_002291225.1	SAMN07602350		C	Italy	2011	Water buffalo
GCA_001401945	GCA_001401945.1	SAMN03965479		C	Italy	2011	Bovine
GCA_001401935	GCA_001401935.1	SAMN03965480		C	Italy	2011	Bovine
GCA_001402095	GCA_001402095.1	SAMN03965481		C	Italy	2011	Bovine
GCA_001402075	GCA_001402075.1	SAMN03965486		C	Italy	2011	Bovine
GCA_001402055	GCA_001402055.1	SAMN03965483		C	Italy	2011	Bovine
SAMN00839718	SRR642811	SAMN00839718		C	Egypt	1963	Unknown
SAMEA2382541	ERR554827	SAMEA2382541		C	Spain	1996	Unknown
SAMEA2382540	ERR554826	SAMEA2382540		C	Spain	1991	Unknown
SAMN02334523	SRR960781	SAMN02334523		C	France	Unknown	Unknown
SAMN00811162	SRR647098	SAMN00811162		C	Spain	1980	Bovine
SAMEA2382542	ERR554828	SAMEA2382542		C	Spain	2000	Unknown
GCA_009733275	GCA_009733275.1	SAMN13386655		C	Russia	1971	Bovine
GCA_009728185	GCA_009728185.1	SAMN13386654		C	Russia	1971	Bovine
GCA_003994155	GCA_003994155.1	SAMN03382533		C	China	2010	Bovine
GCA_001043295	GCA_001043295.1	SAMN02712083		C	China	2013	Human
GCA_003994025	GCA_003994025.1	SAMN03387012		C	China	2008	Bovine
GCA_002262995	GCA_002262995.1	SAMN07508100		C	China	2011	Bovine
GCA_002262975	GCA_002262975.1	SAMN07508059		C	China	2008	Bovine
SAMN00839707	SRR642791	SAMN00839707		C	Mongolia	2008	Bovine
GCA_003994075	GCA_003994075.1	SAMN03381195		C	China	2009	Bovine
SAMN10716007	SRR8423077	SAMN10716007		C	China	2005	Bovine
SAMN31373101	SRR21979401	SAMN31373101		C	Kazakhstan	1968	Bovine
SAMN31373105	SRR21979397	SAMN31373105		C	Kazakhstan	1969	Bovine
SAMN31373127	SRR21979373	SAMN31373127		C	Kazakhstan	2015	Bovine
GCA_016126205	GCA_016126205.1	SAMN15097892		C	Russia	1966	Sheep
GCA_016126195	GCA_016126195.1	SAMN15097903		C	Russia	1970	Bovine
GCA_009733215	GCA_009733215.1	SAMN13381898		C	Russia	1967	Bovine
SAMN31373132	SRR21979367	SAMN31373132		C	Kazakhstan	2015	Bovine
SAMN31373128	SRR21979372	SAMN31373128		C	Kazakhstan	2015	Bovine
GCA_009733285	GCA_009733285.1	SAMN13386681		C	Russia	1971	Bovine
SAMN31373103	SRR21979399	SAMN31373103		C	Kazakhstan	1969	Bovine
SAMN31373135	SRR21979364	SAMN31373135		C	Kazakhstan	2015	Bovine
SAMN31373131	SRR21979368	SAMN31373131		C	Kazakhstan	2015	Bovine
SAMN31373130	SRR21979369	SAMN31373130		C	Kazakhstan	2015	Bovine
SAMN31373129	SRR21979371	SAMN31373129		C	Kazakhstan	2015	Bovine
SAMN31373126	SRR21979374	SAMN31373126		C	Kazakhstan	2015	Bovine
SAMN31373123	SRR21979377	SAMN31373123		C	Kazakhstan	2015	Bovine
SAMN31373124	SRR21979376	SAMN31373124		C	Kazakhstan	2015	Bovine
SAMN31373125	SRR21979375	SAMN31373125		C	Kazakhstan	2015	Bovine
SAMN31373097	SRR21979358	SAMN31373097		C	Kazakhstan	1961	Bovine
SAMN31373120	SRR21979380	SAMN31373120		C	Kazakhstan	2011	Bovine
SAMN31373119	SRR21979382	SAMN31373119		C	Kazakhstan	2011	Bovine
SAMN31373116	SRR21979385	SAMN31373116		C	Kazakhstan	2009	Bovine
SAMN31373112	SRR21979389	SAMN31373112		C	Kazakhstan	2008	Bovine
SAMN31373111	SRR21979390	SAMN31373111		C	Kazakhstan	2008	Bovine
SAMN31373113	SRR21979388	SAMN31373113		C	Kazakhstan	2008	Bovine
SAMN31373115	SRR21979386	SAMN31373115		C	Kazakhstan	2008	Bovine
SAMN31373100	SRR21979402	SAMN31373100		C	Kazakhstan	1967	Bovine
GCA_009789365	GCA_009789365.1	SAMN13565773		C	China	2016	Bovine
GCA_016484145	GCA_016484145.1	SAMN17050295		C	Russia	1974	House mouse
GCA_016484065	GCA_016484065.1	SAMN17050293		C	Russia	1963	Yak
SAMN02334511	SRR960775	SAMN02334511		C	Mongolia	Unknown	Unknown
SAMN31765342	SRR22388594	SAMN31765342		C	Mongolia	1999	Bovine
SAMN02334520	SRR960776	SAMN02334520		C	Mongolia	Unknown	Unknown
SAMN31765341	SRR22388595	SAMN31765341		C	Mongolia	1999	Bovine
SAMN31373095	SRR21979360	SAMN31373095		C	Kazakhstan	1957	Bovine
SAMN31373094	SRR21979370	SAMN31373094		C	Kazakhstan	1957	Bovine
SAMN31373107	SRR21979395	SAMN31373107		C	Kazakhstan	1970	Bovine
SAMN31373091	SRR21979403	SAMN31373091		C	Kazakhstan	1948	Bovine
SAMN31373098	SRR21979357	SAMN31373098		C	Kazakhstan	1965	Bovine
SAMN31373104	SRR21979398	SAMN31373104		C	Kazakhstan	1969	Bovine
SAMN00811196	SRR647084	SAMN00811196		D	Northern Ireland	2008	Bovine
SAMN01994722	SRR314689	SAMN01994722		D	Northern Ireland	Unknown	Unknown
GCA_000245835	GCA_000245835.1	SAMN02596739		D	Northern Ireland	2007	Bovine
SAMN00811187	SRR647581	SAMN00811187		D	Northern Ireland	2008	Bovine
SAMN00811188	SRR651197	SAMN00811188		D	Northern Ireland	2008	Bovine
SAMN00811189	SRR646257	SAMN00811189		D	Northern Ireland	2008	Bovine
SAMN00811193	SRR651199	SAMN00811193		D	Northern Ireland	2008	Bovine
SAMN00811195	SRR651211	SAMN00811195		D	Northern Ireland	2008	Bovine
SAMN00811198	SRR647086	SAMN00811198		D	Northern Ireland	2008	Bovine
SAMN00811200	SRR647578	SAMN00811200		D	Northern Ireland	2008	Bovine
SAMN00811204	SRR651201	SAMN00811204		D	Northern Ireland	2008	Bovine
SAMN12996926	SRR10249469	SAMN12996926		D	Northern Ireland	2006	Bovine
SAMN12996901	SRR10249467	SAMN12996901		D	Ireland	2000	Bovine
SAMN12996921	SRR10249474	SAMN12996921		D	Northern Ireland	2006	Bovine
SAMN12996922	SRR10249473	SAMN12996922		D	Northern Ireland	2006	Bovine
SAMN12996939	SRR10249516	SAMN12996939		D	Northern Ireland	2006	Bovine
SAMN12996946	SRR10249509	SAMN12996946		D	Northern Ireland	2006	Bovine
SAMN12996900	SRR10249478	SAMN12996900		D	Ireland	2000	Bovine
SAMN12996965	SRR10249455	SAMN12996965		D	Northern Ireland	2008	Bovine
SAMN12996912	SRR10249484	SAMN12996912		D	Northern Ireland	2004	Bovine
SAMN12996955	SRR10249499	SAMN12996955		D	Northern Ireland	2007	Bovine
SAMN12996959	SRR10249494	SAMN12996959		D	Northern Ireland	2007	Bovine
SAMN12996943	SRR10249512	SAMN12996943		D	Northern Ireland	2006	Bovine
SAMN12996898	SRR10249490	SAMN12996898		D	Ireland	1999	Bovine
SAMN12996936	SRR10249457	SAMN12996936		D	Northern Ireland	2002	Bovine
SAMN00811192	SRR651188	SAMN00811192		D	Poland	1963	Unknown
SAMN00811168	SRR647574	SAMN00811168		D	Spain	1988	Bovine
SAMN31765346	SRR22388590	SAMN31765346		D	France	1991	Bovine
GCA_001296965	GCA_001296965.1	SAMN03108762		D	China	2013	Bovine
SAMN31373093	SRR21979381	SAMN31373093		D	Kazakhstan	1957	Bovine
GCA_000298635	GCA_000298635.1	SAMN02469348		D	China	2001	Human
GCA_000292025	GCA_000292025.2	SAMN02469347		D	China	2000	Human
GCA_029324875	GCA_029324875.1	SAMN33208917		D	Russia	1970	Bovine
SAMN31373108	SRR21979394	SAMN31373108		D	Kazakhstan	1985	Bovine
GCA_023651335	GCA_023651335.1	SAMN28700314		D	Italy	2022	Water buffalo
SAMN31765347	SRR22388589	SAMN31765347		D	France	1982	Bovine
GCA_002291385	GCA_002291385.1	SAMN07572659		D	Italy	2008	Water buffalo
GCA_002290745	GCA_002290745.1	SAMN07572666		D	Italy	2008	Water buffalo
GCA_002291205	GCA_002291205.1	SAMN07572670		D	Italy	2008	Water buffalo
GCA_002290685	GCA_002290685.1	SAMN07572673		D	Italy	2008	Water buffalo
GCA_002291245	GCA_002291245.1	SAMN07572688		D	Italy	2010	Water buffalo
GCA_001402105	GCA_001402105.1	SAMN03965487		D	Italy	2011	Bovine
GCA_002310355	GCA_002310355.1	SAMN07572607		D	Italy	2008	Water buffalo
GCA_002290665	GCA_002290665.1	SAMN07572672		D	Italy	2008	Water buffalo
GCA_002291345	GCA_002291345.1	SAMN07572696		D	Italy	2010	Water buffalo
SAMN31765351	SRR22388584	SAMN31765351		D	Italy	1995	Bovine
SAMN31765352	SRR22388583	SAMN31765352		D	Italy	1996	Bovine
SAMN02334515	SRR960774	SAMN02334515		D	France	Unknown	Unknown
SAMN31765348	SRR22388588	SAMN31765348		D	France	1995	Chamois
GCA_023651455	GCA_023651455.1	SAMN28693226		D	Italy	2022	Water buffalo
GCA_023651295	GCA_023651295.1	SAMN28708180		D	Italy	2022	Water buffalo
GCA_023651375	GCA_023651375.1	SAMN28700045		D	Italy	2022	Water buffalo
GCA_023651415	GCA_023651415.1	SAMN28699912		D	Italy	2022	Water buffalo
GCA_023651355	GCA_023651355.1	SAMN28700307		D	Italy	2022	Water buffalo
GCA_023651275	GCA_023651275.1	SAMN28708184		D	Italy	2022	Water buffalo
GCA_023651475	GCA_023651475.1	SAMN28693218		D	Italy	2022	Water buffalo
GCA_023651435	GCA_023651435.1	SAMN28699911		D	Italy	2022	Water buffalo
GCA_023651215	GCA_023651215.1	SAMN28724686		D	Italy	2022	Water buffalo
GCA_023651845	GCA_023651845.1	SAMN28690469		D	Italy	2022	Water buffalo
GCA_023651195	GCA_023651195.1	SAMN28724687		D	Italy	2022	Water buffalo
GCA_023651655	GCA_023651655.1	SAMN28690474		D	Italy	2022	Water buffalo
GCA_023651175	GCA_023651175.1	SAMN28690468		D	Italy	2022	Water buffalo
GCA_023651675	GCA_023651675.1	SAMN28690473		D	Italy	2022	Water buffalo
GCA_023651595	GCA_023651595.1	SAMN28690480		D	Italy	2022	Water buffalo
GCA_023651015	GCA_023651015.1	SAMN28690416		D	Italy	2022	Water buffalo
GCA_023651155	GCA_023651155.1	SAMN28690465		D	Italy	2022	Water buffalo
GCA_023651535	GCA_023651535.1	SAMN28693189		D	Italy	2022	Water buffalo
GCA_023651515	GCA_023651515.1	SAMN28693210		D	Italy	2022	Water buffalo
GCA_023651055	GCA_023651055.1	SAMN28690419		D	Italy	2022	Water buffalo
GCA_023651805	GCA_023651805.1	SAMN28690471		D	Italy	2022	Water buffalo
GCA_023650995	GCA_023650995.1	SAMN28690054		D	Italy	2022	Water buffalo
GCA_023651635	GCA_023651635.1	SAMN28690478		D	Italy	2022	Water buffalo
GCA_023651075	GCA_023651075.1	SAMN28690452		D	Italy	2022	Water buffalo
GCA_023651695	GCA_023651695.1	SAMN28690472		D	Italy	2022	Water buffalo
GCA_023704275	GCA_023704275.1	SAMN28690463		D	Italy	2022	Water buffalo
GCA_023651135	GCA_023651135.1	SAMN28690461		D	Italy	2022	Water buffalo
GCA_023651575	GCA_023651575.1	SAMN28690499		D	Italy	2022	Water buffalo
GCA_023651555	GCA_023651555.1	SAMN28690566		D	Italy	2022	Water buffalo
GCA_023651255	GCA_023651255.1	SAMN28708200		D	Italy	2022	Water buffalo
GCA_023651615	GCA_023651615.1	SAMN28690479		D	Italy	2022	Water buffalo
GCA_023650975	GCA_023650975.1	SAMN28689831		D	Italy	2022	Water buffalo
GCA_023651495	GCA_023651495.1	SAMN28693211		D	Italy	2022	Water buffalo
GCA_023651035	GCA_023651035.1	SAMN28690413		D	Italy	2022	Water buffalo
GCA_023651115	GCA_023651115.1	SAMN28690459		D	Italy	2022	Water buffalo
GCA_023651315	GCA_023651315.1	SAMN28708214		D	Italy	2022	Water buffalo
GCA_023651235	GCA_023651235.1	SAMN28708215		D	Italy	2022	Water buffalo
GCA_023651095	GCA_023651095.1	SAMN28690422		D	Italy	2022	Water buffalo
GCA_001401995	GCA_001401995.1	SAMN07572673		D	Italy	2011	Water buffalo
GCA_001402025	GCA_001402025.1	SAMN03965482		D	Italy	2011	Bovine
SAMN00811176	SRR651205	SAMN00811176		D	Italy	2007	Unknown
SAMN02841063	SRR1371370	SAMN02841063		D	USA	1993	Bovine
SAMN02841004	SRR1371311	SAMN02841004		D	USA	2003	Bovine
SAMN02840996	SRR1371303	SAMN02840996		D	USA	2000	Bovine
SAMN02840995	SRR1371302	SAMN02840995		D	USA	2000	Bovine
SAMN02841074	SRR1371381	SAMN02841074		D	USA	1998	Bovine
SAMN05417884	SRR4038978	SAMN05417884		D	England	Unknown	Bovine
SAMN02840993	SRR1371300	SAMN02840993		D	USA	2000	Bovine
SAMN02841068	SRR1371375	SAMN02841068		D	USA	1995	Bovine
SAMN02092512	SRR849713	SAMN02092512		D	USA	1990	Bovine
SAMN02840999	SRR1371306	SAMN02840999		D	USA	2001	Bovine
SAMN02840994	SRR1371301	SAMN02840994		D	USA	2000	Bovine
SAMN00811171	SRR651193	SAMN00811171		D	Saudi Arabia	1990	Bovine
SAMN02841070	SRR1371377	SAMN02841070		D	USA	1995	Bovine
SAMN02092516	SRR849714	SAMN02092516		D	USA	1990	Human
SAMN04393602	SRR3096506	SAMN04393602		D	Unknown	1990	Human
SAMN04393515	SRR3096419	SAMN04393515		D	USA	2007	Elk
SAMN04393519	SRR3096423	SAMN04393519		D	USA	2009	Elk
SAMN04393477	SRR3096381	SAMN04393477		D	USA	2008	Bovine
SAMN02841009	SRR1371316	SAMN02841009		D	USA	2004	Bovine
SAMN02841008	SRR1371315	SAMN02841008		D	USA	2004	Bovine
SAMN04393518	SRR3096422	SAMN04393518		D	USA	2008	Elk
SAMN04393577	SRR3096481	SAMN04393577		D	USA	2012	Elk
SAMN04393475	SRR3096379	SAMN04393475		D	USA	2009	Elk
SAMN04393476	SRR3096380	SAMN04393476		D	USA	2008	Elk
SAMN04393606	SRR3096510	SAMN04393606		D	USA	2009	Elk
SAMN04393517	SRR3096421	SAMN04393517		D	USA	2008	Elk
SAMN04393520	SRR3096424	SAMN04393520		D	USA	2009	Elk
SAMN04393567	SRR3096471	SAMN04393567		D	USA	2012	Elk
SAMN04393566	SRR3096470	SAMN04393566		D	USA	2012	Elk
SAMN04393427	SRR3096331	SAMN04393427		D	USA	2001	Elk
SAMN04393446	SRR3096350	SAMN04393446		D	USA	2004	Elk
SAMN02841005	SRR1371312	SAMN02841005		D	USA	2003	Bovine
SAMN04393437	SRR3096341	SAMN04393437		D	USA	2002	Elk
SAMN04393442	SRR3096346	SAMN04393442		D	USA	2003	Elk
SAMN02841050	SRR1371357	SAMN02841050		D	USA	2012	Bison
SAMN04393553	SRR3096457	SAMN04393553		D	USA	2012	Bison
SAMN04393595	SRR3096499	SAMN04393595		D	USA	2013	Bison
SAMN04393426	SRR3096330	SAMN04393426		D	USA	2001	Elk
SAMN04393516	SRR3096420	SAMN04393516		D	USA	2008	Elk
SAMN04393453	SRR3096357	SAMN04393453		D	USA	2005	Elk
SAMN04393562	SRR3096466	SAMN04393562		D	USA	2012	Elk
SAMN04393452	SRR3096356	SAMN04393452		D	USA	2004	Bovine
SAMN04393474	SRR3096378	SAMN04393474		D	USA	2008	Elk
SAMN04393467	SRR3096371	SAMN04393467		D	USA	2008	Bovine
SAMN02841013	SRR1371320	SAMN02841013		D	USA	2008	Bovine
SAMN04393513	SRR3096417	SAMN04393513		D	USA	2006	Elk
GCA_004137325	GCA_004137325.1	SAMN10823634		D	India	2013	Bovine
GCA_003194875	GCA_003194875.1	SAMN09273425		D	India	2017	Bovine
GCA_003253375	GCA_003253375.1	SAMN09273424		D	India	2017	Bovine
GCA_003194885	GCA_003194885.1	SAMN09273431		D	India	2017	Caprine
GCA_004168645	GCA_004168645.1	SAMN10823638		D	India	2013	Bovine
GCA_003194895	GCA_003194895.1	SAMN09273429		D	India	2017	Bovine
GCA_004137225	GCA_004137225.1	SAMN10823637		D	India	2013	Bovine
GCA_004137275	GCA_004137275.1	SAMN10823636		D	India	2014	Bovine
SAMN31765350	SRR22388585	SAMN31765350		D	India	2002	Water buffalo
GCA_022426825	GCA_022426825.1	SAMN26116600		D	India	2019	Bovine
GCA_022426865	GCA_022426865.1	SAMN26116599		D	India	2017	Bovine
GCA_000739335	GCA_000739335.1	SAMN02904644		D	India	2013	Bovine
GCA_003989965	GCA_003989965.1	SAMN10640297		D	India	2018	Bovine
GCA_001715505	GCA_001715505.1	SAMN05601081		D	India	2013	Bovine
GCA_003989715	GCA_003989715.1	SAMN10640296		D	India	2018	Bovine
GCA_003989955	GCA_003989955.1	SAMN10640299		D	India	2018	Bovine
GCA_003989725	GCA_003989725.1	SAMN10640298		D	India	2018	Bovine
GCA_001267725	GCA_001267725.1	SAMN03945529		D	India	2014	Bovine
GCA_003989905	GCA_003989905.1	SAMN10640300		D	India	2018	Bovine
GCA_022426895	GCA_022426895.1	SAMN26116596		D	India	2017	Bovine
GCA_022426885	GCA_022426885.1	SAMN26116597		D	India	2017	Bovine
SAMN12996917	SRR10249479	SAMN12996917		D	Northern Ireland	2004	Bovine
SAMN12996911	SRR10249485	SAMN12996911		D	Northern Ireland	2004	Bovine
SAMN12996903	SRR10249507	SAMN12996903		D	Northern Ireland	2004	Bovine
SAMN12996935	SRR10249459	SAMN12996935		D	Northern Ireland	1991	Bovine
GCA_000245975	GCA_000245975.1	SAMN02596746		D	Northern Ireland	1991	Bovine
SAMN01994720	SRR314688	SAMN01994720		D	Northern Ireland	Unknown	Unknown
SAMN00811175	SRR647572	SAMN00811175		D	Kosovo	2001	Bovine
SAMN31765354	SRR22388581	SAMN31765354		D	USA	1940	Unknown
GCA_900446025	GCA_900446025.1	SAMEA104338392		D	Ireland	Unknown	Human
SAMN00811163	SRR647085	SAMN00811163		D	New Zealand	1980	Bovine
SAMN02092507	SRR849686	SAMN02092507		D	USA	1984	Bison
SAMN02092517	SRR849715	SAMN02092517		D	USA	1994	Llama
GCA_000365745	GCA_000365745.1	SAMN01757984		D	Kosovo	2001	Bovine
SAMN00839729	SRR642832	SAMN00839729		D	UK	1964	Bovine
SAMN00811173	SRR651192	SAMN00811173		D	Zimbabwe	2006	Bovine
GCA_000755125	GCA_000755125.1	SAMN02721312		D	Zimbabwe	2009	Bovine
SAMN00811169	SRR647563	SAMN00811169		D	Mozambique	1988	Bovine
SAMN31765349	SRR22388586	SAMN31765349		D	France	1983	Bovine
GCA_003994435	GCA_003994435.1	SAMN10484931		D	India	1995	Human
GCA_013425785	GCA_013425785.1	SAMN15438790		D	India	2016	Bovine
SAMN00811203	SRR647566	SAMN00811203		D	India	1964	Caprine
GCA_003194765	GCA_003194765.1	SAMN09273432		D	India	2017	Bovine
GCA_003194755	GCA_003194755.1	SAMN09273435		D	India	2017	Bovine
GCA_003194795	GCA_003194795.1	SAMN09273438		D	India	2017	Bovine
GCA_003194825	GCA_003194825.1	SAMN09273426		D	India	2017	Bovine
GCA_004168605	GCA_004168605.1	SAMN10823635		D	India	2013	Bovine
GCA_003194805	GCA_003194805.1	SAMN09273437		D	India	2017	Bovine
GCA_000238175	GCA_000238175.1	SAMN02603577		D	SouthKorea	2011	Bovine
SAMEA5145036	ERR2938686	SAMEA5145036		D	Spain	2011	Unknown
SAMN31373102	SRR21979400	SAMN31373102		D	Kazakhstan	1968	Bovine
GCA_016126095	GCA_016126095.1	SAMN15091484		D	Russia	1960	Bovine
GCA_003290345	GCA_003290345.1	SAMN09499628		D	China	2017	Bovine
GCA_000160255	GCA_000160255.1	SAMN02595309		D	Unknown	1949	Unknown
GCA_900446055	GCA_900446055.1	SAMEA104338394		D	Unknown	1949	Unknown
SAMN05417883	SRR4038977	SAMN05417883		D	USA	Unknown	Bovine
SAMN02841072	SRR1371379	SAMN02841072		D	USA	1996	Bovine
GCA_029324865	GCA_029324865.1	SAMN33208920		D	Russia	1989	Bovine
GCA_001038665	GCA_001038665.1	SAMN03764498		D	India	Unknown	Bovine
GCA_003244395	GCA_003244395.1	SAMN09405586		D	Russia	1951	Unknown
SAMEA104338324	ERR3218209	SAMEA104338324		D	Brazil	1977-2009	Unknown
SAMN02092510	SRR849683	SAMN02092510		D	USA	1987	Bovine
GCA_001866335	GCA_001866335.1	SAMN05969919		D	USA	Unknown	Unknown
SAMN00839704	SRR642172	SAMN00839704		D	UK	1942	Bovine
GCA_000054005	GCA_000054005.1			D	USA	1940	Bovine
SAMEA2382528	ERR554814	SAMEA2382528		D	Costa Rica	2010	Bovine
SAMN02841055	SRR1371362	SAMN02841055		D	USA	Unknown	Human
SAMN02841056	SRR1371363	SAMN02841056		D	USA	2014	Bovine
SAMEA111482386	ERR10394924	SAMEA111482386		D	Greece	Unknown	Sheep
SAMN19959567	SRR15047641	SAMN19959567		D	Egypt	2013	Bovine
SAMN19959540	SRR15047668	SAMN19959540		D	Egypt	2017	Bovine
SAMN25735938	SRR17954430	SAMN25735938		D	Italy	2021	Water buffalo
SAMN19959568	SRR15047639	SAMN19959568		D	Egypt	2014	Bovine
SAMN19959534	SRR15047627	SAMN19959534		D	Egypt	2014	vaccine strain
SAMEA2382529	ERR554815	SAMEA2382529		D	Costa Rica	2010	Bovine
SAMN19959535	SRR15047626	SAMN19959535		D	Egypt	2014	vaccine strain
GCA_011801185	GCA_011801185.1	SAMN12837785		D	USA	2005	Unknown
SAMN02840991	SRR1371298	SAMN02840991		D	USA	Unknown	Unknown
SAMN19959526	SRR15047674	SAMN19959526		D	Egypt	2012	Bovine
SAMN19959563	SRR15047645	SAMN19959563		D	Egypt	2014	Bovine
SAMEA2266957	ERR473745	SAMEA2266957		D	Unknown		Unknown
SAMEA2821531	ERR762403	SAMEA2821531		D	USA	1940	Bovine
SAMN02840987	SRR1371294	SAMN02840987		D	USA	1940	Bovine
SAMN04393438	SRR3096342	SAMN04393438		D	USA	2002	Elk
SAMN19959574	SRR15047634	SAMN19959574		D	Egypt	2006	Bovine
GCA_008761575	GCA_008761575.1	SAMN12827000		D	China	2019	Unknown
SAMN02092505	SRR849684	SAMN02092505		D	USA	1982	Reindeer
SAMN02092504	SRR849680	SAMN02092504		D	USA	1980	Bison
SAMN02092511	SRR849709	SAMN02092511		D	USA	1989	Bovine
SAMN02767381	SRR2182213	SAMN02767381		D	USA	1940	Bovine
SAMN02092513	SRR849711	SAMN02092513		D	USA	1990	Bovine
GCA_000182625	GCA_000182625.1	SAMN02472082		D	USA	1940	Bovine
SAMN00839706	SRR642794	SAMN00839706		D	USA	1965	Human
SAMN02841078	SRR1371385	SAMN02841078		D	USA	1998	Bovine
SAMEA2382531	ERR554817	SAMEA2382531		D	Costa Rica	Unknown	Human
SAMN02840997	SRR1371304	SAMN02840997		D	USA	2001	Bovine
SAMN02841067	SRR1371374	SAMN02841067		D	USA	1994	Bovine
SAMN01047752	SRR726438	SAMN01047752		D	USA	Unknown	vaccine strain
SAMN00839705	SRR642821	SAMN00839705		D	Zimbabwe	1964	Bovine
SAMEA5816430	ERR3454423	SAMEA5816430		D	Costa Rica	2018	Water buffalo
SAMEA2821528	ERR775240	SAMEA2821528		D	Costa Rica	2014	Human
SAMEA5816418	ERR3454416	SAMEA5816418		D	Costa Rica	2016	Bovine
SAMEA5816435	ERR3454433	SAMEA5816435		D	Costa Rica	2016	Human
SAMEA5816419	ERR3454417	SAMEA5816419		D	Costa Rica	2016	Bovine
SAMEA5816434	ERR3454432	SAMEA5816434		D	Costa Rica	2016	Human
SAMEA5816416	ERR3454414	SAMEA5816416		D	Costa Rica	2015	Bovine
SAMEA2821522	ERR775234	SAMEA2821522		D	Costa Rica	2014	Bovine
SAMEA2821523	ERR775235	SAMEA2821523		D	Costa Rica	2014	Bovine
SAMEA2266900	ERR471339	SAMEA2266900		D	Costa Rica	2010	Bovine
SAMEA2266899	ERR471338	SAMEA2266899		D	Costa Rica	2011	Bovine
SAMEA5816423	ERR3454424	SAMEA5816423		D	Costa Rica	2014	Bovine
SAMEA5816438	ERR3454436	SAMEA5816438		D	Costa Rica	2015	Human
SAMEA5816432	ERR3454430	SAMEA5816432		D	Costa Rica	2016	Human
SAMEA5816436	ERR3454434	SAMEA5816436		D	Costa Rica	2017	Human
SAMEA5816439	ERR3454437	SAMEA5816439		D	Costa Rica	2013	Human
SAMEA5816441	ERR3454439	SAMEA5816441		D	Costa Rica	2017	Human
SAMEA5816442	ERR3454440	SAMEA5816442		D	Costa Rica	2017	Human
SAMEA5816422	ERR3454420	SAMEA5816422		D	Costa Rica	2017	Bovine
SAMEA2266894	ERR471334	SAMEA2266894		D	Costa Rica	Unknown	Human
SAMEA5816415	ERR3454413	SAMEA5816415		D	Costa Rica	2015	Bovine
SAMEA2266895	ERR471335	SAMEA2266895		D	Costa Rica	2013	Human
SAMEA5816420	ERR3454418	SAMEA5816420		D	Costa Rica	2016	Bovine
SAMEA5816427	ERR3454428	SAMEA5816427		D	Costa Rica	2015	Bovine
SAMEA2266896	ERR471336	SAMEA2266896		D	Costa Rica	2003	Bovine
SAMEA2266946	ERR473735	SAMEA2266946		D	Costa Rica	2003	Bovine
SAMEA2266947	ERR473736	SAMEA2266947		D	Costa Rica	2003	Bovine
SAMEA2266948	ERR473737	SAMEA2266948		D	Costa Rica	2003	Bovine
SAMEA2266922	ERR471355	SAMEA2266922		D	Costa Rica	2003	Bovine
SAMEA2266945	ERR473734	SAMEA2266945		D	Costa Rica	2003	Bovine
SAMEA2266940	ERR471371	SAMEA2266940		D	Costa Rica	2003	Bovine
SAMEA2266912	ERR485952	SAMEA2266912		D	Costa Rica	2005	Bovine
SAMEA2266943	ERR473732	SAMEA2266943		D	Costa Rica	2003	Bovine
SAMEA2382530	ERR554816	SAMEA2382530		D	Costa Rica	2005	Bovine
SAMEA2266910	ERR471347	SAMEA2266910		D	Costa Rica	2005	Bovine
SAMEA2266933	ERR471366	SAMEA2266933		D	Costa Rica	2004	Bovine
SAMEA2266942	ERR473731	SAMEA2266942		D	Costa Rica	2003	Bovine
SAMEA2266939	ERR471370	SAMEA2266939		D	Costa Rica	2003	Bovine
SAMEA2266913	ERR485953	SAMEA2266913		D	Costa Rica	2005	Bovine
SAMEA2266932	ERR471365	SAMEA2266932		D	Costa Rica	2003	Bovine
SAMEA2266956	ERR473744	SAMEA2266956		D	Costa Rica	2003	Bovine
SAMEA2266936	ERR471368	SAMEA2266936		D	Costa Rica	2003	Bovine
SAMEA2266920	ERR471353	SAMEA2266920		D	Costa Rica	2003	Bovine
SAMEA2266919	ERR485954	SAMEA2266919		D	Costa Rica	2003	Bovine
SAMEA2266949	ERR473738	SAMEA2266949		D	Costa Rica	2004	Bovine
SAMEA2266902	ERR471340	SAMEA2266902		D	Costa Rica	2004	Bovine
SAMEA2266907	ERR471344	SAMEA2266907		D	Costa Rica	2004	Bovine
SAMEA2266908	ERR471345	SAMEA2266908		D	Costa Rica	2004	Bovine
SAMEA2266927	ERR471360	SAMEA2266927		D	Costa Rica	2003	Bovine
SAMEA2266905	ERR471343	SAMEA2266905		D	Costa Rica	2004	Bovine
SAMEA2224238	ERR418022	SAMEA2224238		D	Costa Rica	2004	Bovine
SAMEA2266929	ERR471362	SAMEA2266929		D	Costa Rica	2003	Bovine
SAMEA2266909	ERR471346	SAMEA2266909		D	Costa Rica	2005	Bovine
SAMEA2266926	ERR471359	SAMEA2266926		D	Costa Rica	2003	Bovine
SAMEA2224237	ERR418021	SAMEA2224237		D	Costa Rica	2004	Bovine
SAMEA2266952	ERR473741	SAMEA2266952		D	Costa Rica	2004	Bovine
SAMEA2224236	ERR418020	SAMEA2224236		D	Costa Rica	2004	Bovine
SAMEA2266921	ERR471354	SAMEA2266921		D	Unknown		Unknown
SAMEA2266944	ERR473733	SAMEA2266944		D	Costa Rica	2004	Bovine
SAMEA2266903	ERR471341	SAMEA2266903		D	Costa Rica	2004	Bovine
SAMEA2266904	ERR471342	SAMEA2266904		D	Costa Rica	2004	Bovine
SAMEA2266950	ERR473739	SAMEA2266950		D	Costa Rica	2004	Bovine
SAMEA2266981	ERR467402	SAMEA2266981		D	Costa Rica	2004	Bovine
SAMEA2266951	ERR473740	SAMEA2266951		D	Costa Rica	2004	Bovine
SAMN02841059	SRR1371366	SAMN02841059		D	USA	1993	Bovine
SAMN02841020	SRR1371327	SAMN02841020		D	USA	2011	Bovine
SAMEA2821529	ERR775241	SAMEA2821529		D	Costa Rica	2011	Bovine
SAMEA2821532	ERR775243	SAMEA2821532		D	Costa Rica	2014	Bovine
SAMEA2266914	ERR471348	SAMEA2266914		D	Costa Rica	2005	Bovine
SAMEA2266918	ERR471352	SAMEA2266918		D	Costa Rica	2005	Bovine
SAMEA2266941	ERR473730	SAMEA2266941		D	Costa Rica	2003	Bovine
SAMEA2266916	ERR471350	SAMEA2266916		D	Costa Rica	2005	Bovine
SAMEA2266915	ERR471349	SAMEA2266915		D	Costa Rica	2005	Bovine
SAMEA2266924	ERR471357	SAMEA2266924		D	Costa Rica	2003	Bovine
SAMEA2266925	ERR471358	SAMEA2266925		D	Costa Rica	2003	Bovine
SAMEA2266937	ERR471369	SAMEA2266937		D	Costa Rica	2003	Bovine
SAMEA2266923	ERR471356	SAMEA2266923		D	Costa Rica	2003	Bovine
SAMEA2266928	ERR471361	SAMEA2266928		D	Costa Rica	2003	Bovine
SAMEA2266931	ERR471364	SAMEA2266931		D	Costa Rica	2003	Bovine
SAMEA2266917	ERR471351	SAMEA2266917		D	Costa Rica	2005	Bovine
SAMEA2266935	ERR471367	SAMEA2266935		D	Costa Rica	2003	Bovine
SAMEA2266930	ERR471363	SAMEA2266930		D	Costa Rica	2003	Bovine
SAMN19959549	SRR15047658	SAMN19959549		D	Egypt	2019	Sheep
SAMN19959547	SRR15047660	SAMN19959547		D	Egypt	2019	Bovine
SAMN19959548	SRR15047659	SAMN19959548		D	Egypt	2019	Bovine
SAMN19959551	SRR15047656	SAMN19959551		D	Egypt	2020	Bovine
SAMN19959546	SRR15047661	SAMN19959546		D	Egypt	2019	Bovine
SAMN19959550	SRR15047657	SAMN19959550		D	Egypt	2020	Bovine
SAMN02841071	SRR1371378	SAMN02841071		D	USA	1996	Bovine
SAMN02841081	SRR1371388	SAMN02841081		D	USA	1999	Bovine
SAMN04393603	SRR3096507	SAMN04393603		D	USA	1993	Bovine
SAMN02841060	SRR1371367	SAMN02841060		D	USA	1993	Bovine
SAMN02841006	SRR1371313	SAMN02841006		D	USA	2004	Bovine
SAMN02841007	SRR1371314	SAMN02841007		D	USA	2004	Bovine
SAMN04393564	SRR3096468	SAMN04393564		D	USA	2012	Elk
SAMN04393451	SRR3096355	SAMN04393451		D	USA	2001	Bison
SAMN04393521	SRR3096425	SAMN04393521		D	USA	2010	Bison
SAMN04393530	SRR3096434	SAMN04393530		D	USA	2010	Bison
SAMN04393450	SRR3096354	SAMN04393450		D	USA	2001	Bison
SAMN04393508	SRR3096412	SAMN04393508		D	USA	2008	Bison
SAMN04393514	SRR3096418	SAMN04393514		D	USA	2006	Elk
SAMN04393522	SRR3096426	SAMN04393522		D	USA	2010	Bison
SAMN04393480	SRR3096384	SAMN04393480		D	USA	2009	Elk
SAMN04393529	SRR3096433	SAMN04393529		D	USA	2010	Bison
SAMN04393489	SRR3096393	SAMN04393489		D	USA	2010	Elk
SAMN04393445	SRR3096349	SAMN04393445		D	USA	2004	Bovine
SAMN04393447	SRR3096351	SAMN04393447		D	USA	2004	Elk
SAMN04393439	SRR3096343	SAMN04393439		D	USA	2002	Elk
SAMN04393448	SRR3096352	SAMN04393448		D	USA	2004	Elk
SAMN04393443	SRR3096347	SAMN04393443		D	USA	2004	Bovine
SAMN04393444	SRR3096348	SAMN04393444		D	USA	2004	Bovine
SAMN02841069	SRR1371376	SAMN02841069		D	USA	1995	Bovine
SAMN02092515	SRR849710	SAMN02092515		D	USA	1990	Bovine
SAMN04393601	SRR3096505	SAMN04393601		D	USA	1990	Bovine
SAMN04393579	SRR3096483	SAMN04393579		D	USA	2012	Elk
SAMN04393578	SRR3096482	SAMN04393578		D	USA	2012	Elk
SAMN04393510	SRR3096414	SAMN04393510		D	USA	2000	Elk
SAMN04393559	SRR3096463	SAMN04393559		D	USA	2012	Elk
SAMN04393556	SRR3096460	SAMN04393556		D	USA	2012	Elk
SAMN04393488	SRR3096392	SAMN04393488		D	USA	2009	Elk
SAMN04393492	SRR3096396	SAMN04393492		D	USA	2009	Elk
SAMN02841010	SRR1371317	SAMN02841010		D	USA	2005	Bovine
SAMN04393457	SRR3096361	SAMN04393457		D	USA	2005	Bovine
SAMN04393461	SRR3096365	SAMN04393461		D	USA	2007	Bovine
SAMN04393459	SRR3096363	SAMN04393459		D	USA	2005	Bovine
SAMN04393458	SRR3096362	SAMN04393458		D	USA	2005	Bovine
SAMN04393582	SRR3096486	SAMN04393582		D	USA	2012	Bovine
SAMN04393501	SRR3096405	SAMN04393501		D	USA	2010	Bovine
SAMN04393487	SRR3096391	SAMN04393487		D	USA	2009	Bovine
SAMN04393598	SRR3096502	SAMN04393598		D	USA	2013	Bovine
SAMN04393555	SRR3096459	SAMN04393555		D	USA	2012	Bovine
SAMN02841014	SRR1371321	SAMN02841014		D	USA	2009	Bovine
SAMN04393558	SRR3096462	SAMN04393558		D	USA	2012	Bovine
SAMN04393557	SRR3096461	SAMN04393557		D	USA	2012	Bovine
SAMN04393493	SRR3096397	SAMN04393493		D	USA	2009	Bovine
SAMN04393483	SRR3096387	SAMN04393483		D	USA	2009	Bovine
SAMN04393587	SRR3096491	SAMN04393587		D	USA	2012	Bovine
SAMN04393502	SRR3096406	SAMN04393502		D	USA	2010	Bovine
SAMN04393494	SRR3096398	SAMN04393494		D	USA	2009	Bovine
SAMN02092521	SRR849716	SAMN02092521		D	USA	2010	Bovine
SAMN04393561	SRR3096465	SAMN04393561		D	USA	2012	Elk
SAMN04393536	SRR3096440	SAMN04393536		D	USA	2009	Elk
SAMN04393484	SRR3096388	SAMN04393484		D	USA	2009	Bovine
SAMN04393554	SRR3096458	SAMN04393554		D	USA	2012	Bovine
SAMN04393575	SRR3096479	SAMN04393575		D	USA	2012	Elk
SAMN04393576	SRR3096480	SAMN04393576		D	USA	2012	Elk
SAMN04393573	SRR3096477	SAMN04393573		D	USA	2012	Elk
SAMN04393509	SRR3096413	SAMN04393509		D	USA	1999	Elk
SAMN04393449	SRR3096353	SAMN04393449		D	USA	2004	Elk
SAMN04393511	SRR3096415	SAMN04393511		D	USA	2001	Elk
SAMN04393535	SRR3096439	SAMN04393535		D	USA	2010	Bison
SAMN04393534	SRR3096438	SAMN04393534		D	USA	2010	Bison
SAMN04393524	SRR3096428	SAMN04393524		D	USA	2010	Bison
SAMN04393528	SRR3096432	SAMN04393528		D	USA	2010	Bison
SAMN04393526	SRR3096430	SAMN04393526		D	USA	2010	Bison
SAMN04393532	SRR3096436	SAMN04393532		D	USA	2010	Bison
SAMN04393533	SRR3096437	SAMN04393533		D	USA	2010	Bison
GCA_900446045	GCA_900446045.1	SAMEA104338391		D	Unknown	1922	Unknown
SAMN02841065	SRR1371372	SAMN02841065		D	USA	1994	Bovine
SAMN02092518	SRR849603	SAMN02092518		D	USA	2001	Bovine
SAMN02840998	SRR1371305	SAMN02840998		D	USA	2001	Bovine
SAMN02841061	SRR1371368	SAMN02841061		D	USA	1993	Bovine
SAMN02841079	SRR1371386	SAMN02841079		D	USA	1999	Bovine
SAMN02092519	SRR849601	SAMN02092519		D	USA	2001	Bovine
SAMN02841075	SRR1371382	SAMN02841075		D	USA	1998	Bovine
SAMN02841066	SRR1371373	SAMN02841066		D	USA	1994	Bovine
SAMN02092503	SRR849651	SAMN02092503		D	USA	1978	Unknown
SAMN02092509	SRR849688	SAMN02092509		D	USA	1986	Bovine
SAMN04393600	SRR3096504	SAMN04393600		D	USA	1986	Bovine
SAMEA5816421	ERR3454419	SAMEA5816421		D	Costa Rica	2016	Bovine
SAMEA5816428	ERR3454421	SAMEA5816428		D	Costa Rica	2018	Water buffalo
SAMEA5816426	ERR3454427	SAMEA5816426		D	Costa Rica	2014	Bovine
SAMEA5816440	ERR3454438	SAMEA5816440		D	Costa Rica	2016	Human
SAMEA5816414	ERR3454412	SAMEA5816414		D	Costa Rica	2015	Bovine
SAMEA5816425	ERR3454426	SAMEA5816425		D	Costa Rica	2014	Bovine
SAMEA5816424	ERR3454425	SAMEA5816424		D	Costa Rica	2014	Bovine
SAMEA5816417	ERR3454415	SAMEA5816417		D	Costa Rica	2015	Bovine
GCA_000472245	GCA_000472245.1	SAMN02470287		D	India	Unknown	Bovine
SAMN11164561	SRR8749595	SAMN11164561		D	India	2005-08-07	Human
SAMN00839717	SRR646256	SAMN00839717		D	UK	1965	Bovine
SAMN00811238	SRR647091	SAMN00811238		D	UK	1967	Unknown
SAMN04393466	SRR3096370	SAMN04393466		D	USA	2008	Bison
SAMN04393570	SRR3096474	SAMN04393570		D	USA	2012	Elk
SAMN04393574	SRR3096478	SAMN04393574		D	USA	2012	Elk
SAMN04393525	SRR3096429	SAMN04393525		D	USA	2010	Bison
SAMN04393531	SRR3096435	SAMN04393531		D	USA	2010	Bison
SAMN04393527	SRR3096431	SAMN04393527		D	USA	2010	Bison
SAMN04393580	SRR3096484	SAMN04393580		D	USA	2012	Bison
SAMN04393604	SRR3096508	SAMN04393604		D	USA	1993	Bovine
SAMN02841000	SRR1371307	SAMN02841000		D	USA	2002	Bovine
SAMN04393479	SRR3096383	SAMN04393479		D	USA	2009	Elk
SAMN04393486	SRR3096390	SAMN04393486		D	USA	2009	Elk
SAMN04393472	SRR3096376	SAMN04393472		D	USA	2008	Bison
SAMN04393543	SRR3096447	SAMN04393543		D	USA	2011	Bison
SAMN04393471	SRR3096375	SAMN04393471		D	USA	2008	Bison
SAMN04393470	SRR3096374	SAMN04393470		D	USA	2008	Bison
SAMN04393420	SRR3096324	SAMN04393420		D	USA	2001	Bison
SAMN04393491	SRR3096395	SAMN04393491		D	USA	2009	Elk
SAMN04393548	SRR3096452	SAMN04393548		D	USA	2011	Bovine
SAMN04393497	SRR3096401	SAMN04393497		D	USA	2009	Elk
SAMN02841024	SRR1371331	SAMN02841024		D	USA	2011	Bovine
SAMN04393549	SRR3096453	SAMN04393549		D	USA	2011	Bovine
SAMN04393551	SRR3096455	SAMN04393551		D	USA	2011	Bovine
SAMN02841054	SRR1371361	SAMN02841054		D	USA	2013	Bovine
SAMN02841012	SRR1371319	SAMN02841012		D	USA	2008	Bovine
SAMN04393550	SRR3096454	SAMN04393550		D	USA	2011	Bovine
SAMN04393465	SRR3096369	SAMN04393465		D	USA	2008	Bison
SAMN04393545	SRR3096449	SAMN04393545		D	USA	2011	Bison
SAMN04393419	SRR3096323	SAMN04393419		D	USA	2001	Bison
SAMN04393504	SRR3096408	SAMN04393504		D	USA	2010	Bison
SAMN02092523	SRR849785	SAMN02092523		D	USA	2010	Bison
SAMN04393503	SRR3096407	SAMN04393503		D	USA	2010	Bison
SAMN04393425	SRR3096329	SAMN04393425		D	USA	2001	Bison
SAMN04393455	SRR3096359	SAMN04393455		D	USA	2005	Bison
SAMN04393546	SRR3096450	SAMN04393546		D	USA	2011	Bison
SAMN04393581	SRR3096485	SAMN04393581		D	USA	2012	Bison
SAMN04393463	SRR3096367	SAMN04393463		D	USA	2008	Elk
SAMN04393482	SRR3096386	SAMN04393482		D	USA	2009	Bison
SAMN02092520	SRR849599	SAMN02092520		D	USA	2000	Bison
SAMN04393418	SRR3096322	SAMN04393418		D	USA	2000	Bison
SAMN04393424	SRR3096328	SAMN04393424		D	USA	2001	Bison
SAMN04393597	SRR3096501	SAMN04393597		D	USA	2013	Bison
SAMN04393589	SRR3096493	SAMN04393589		D	USA	2013	Bison
SAMN04393590	SRR3096494	SAMN04393590		D	USA	2013	Bison
SAMN04393591	SRR3096495	SAMN04393591		D	USA	2013	Bison
SAMN04393594	SRR3096498	SAMN04393594		D	USA	2013	Bison
SAMN04393547	SRR3096451	SAMN04393547		D	USA	2011	Bison
SAMN04393456	SRR3096360	SAMN04393456		D	USA	2005	Bison
SAMN04393478	SRR3096382	SAMN04393478		D	USA	2009	Elk
SAMN04393596	SRR3096500	SAMN04393596		D	USA	2013	Bison
SAMN02841080	SRR1371387	SAMN02841080		D	USA	1999	Bovine
SAMN02841076	SRR1371383	SAMN02841076		D	USA	1998	Bovine
SAMN02092508	SRR849687	SAMN02092508		D	USA	1985	Bison
SAMN04393599	SRR3096503	SAMN04393599		D	USA	1985	Bison
SAMN04393468	SRR3096372	SAMN04393468		D	USA	2008	Bison
SAMN04393469	SRR3096373	SAMN04393469		D	USA	2008	Bison
SAMN04393464	SRR3096368	SAMN04393464		D	USA	2008	Bison
SAMN04393473	SRR3096377	SAMN04393473		D	USA	2008	Bison
SAMN04393499	SRR3096403	SAMN04393499		D	USA	2010	Elk
SAMN04393462	SRR3096366	SAMN04393462		D	USA	2008	Elk
SAMN04393593	SRR3096497	SAMN04393593		D	USA	2013	Bison
SAMN04393542	SRR3096446	SAMN04393542		D	USA	2011	Bison
SAMN04393429	SRR3096333	SAMN04393429		D	USA	2002	Bison
SAMN02841011	SRR1371318	SAMN02841011		D	USA	2007	Bovine
SAMN04393440	SRR3096344	SAMN04393440		D	USA	2003	Bison
SAMN04393428	SRR3096332	SAMN04393428		D	USA	2002	Bison
SAMN04393421	SRR3096325	SAMN04393421		D	USA	2001	Bison
SAMN04393422	SRR3096326	SAMN04393422		D	USA	2001	Bison
SAMN04393423	SRR3096327	SAMN04393423		D	USA	2001	Bison
SAMN04393512	SRR3096416	SAMN04393512		D	USA	2006	Elk
SAMN04393523	SRR3096427	SAMN04393523		D	USA	2010	Bison
SAMN04393506	SRR3096410	SAMN04393506		D	USA	2010	Elk
SAMN02841027	SRR1371334	SAMN02841027		D	USA	2011	Bison
SAMN04393495	SRR3096399	SAMN04393495		D	USA	2009	Elk
SAMN02092522	SRR849783	SAMN02092522		D	USA	2010	Elk
SAMN04393485	SRR3096389	SAMN04393485		D	USA	2009	Elk
SAMN04393496	SRR3096400	SAMN04393496		D	USA	2009	Elk
SAMN04393498	SRR3096402	SAMN04393498		D	USA	2010	Elk
SAMN04393490	SRR3096394	SAMN04393490		D	USA	2009	Elk
SAMN04393454	SRR3096358	SAMN04393454		D	USA	2005	Elk
SAMN04393481	SRR3096385	SAMN04393481		D	USA	2009	Elk
SAMN04393544	SRR3096448	SAMN04393544		D	USA	2011	Bison
SAMN04393583	SRR3096487	SAMN04393583		D	USA	2012	Bison
SAMN04393588	SRR3096492	SAMN04393588		D	USA	2012	Bison
SAMN04393585	SRR3096489	SAMN04393585		D	USA	2012	Bison
SAMN04393584	SRR3096488	SAMN04393584		D	USA	2012	Bison
SAMN04393586	SRR3096490	SAMN04393586		D	USA	2012	Bison
SAMN02841015	SRR1371322	SAMN02841015		D	USA	2010	Bison
SAMN04393592	SRR3096496	SAMN04393592		D	USA	2013	Bison
SAMN04393505	SRR3096409	SAMN04393505		D	USA	2010	Elk
SAMN04393441	SRR3096345	SAMN04393441		D	USA	2003	Elk
SAMN02841003	SRR1371310	SAMN02841003		D	USA	2002	Elk
SAMN04393500	SRR3096404	SAMN04393500		D	USA	2010	Elk
SAMN02841053	SRR1371360	SAMN02841053		D	USA	2012	Bison
SAMN04393569	SRR3096473	SAMN04393569		D	USA	2012	Elk
SAMN04393540	SRR3096444	SAMN04393540		D	USA	2010	Elk
SAMN04393537	SRR3096441	SAMN04393537		D	USA	2009	Elk
SAMN04393460	SRR3096364	SAMN04393460		D	USA	2007	Elk
SAMN04393538	SRR3096442	SAMN04393538		D	USA	2010	Elk
SAMN02841042	SRR1371349	SAMN02841042		D	USA	2012	Bison
SAMN02841036	SRR1371343	SAMN02841036		D	USA	2012	Bison
SAMN02841035	SRR1371342	SAMN02841035		D	USA	2012	Bison
SAMN02841032	SRR1371339	SAMN02841032		D	USA	2012	Bison
SAMN02841049	SRR1371356	SAMN02841049		D	USA	2012	Bison
SAMN02841048	SRR1371355	SAMN02841048		D	USA	2012	Bison
SAMN02841051	SRR1371358	SAMN02841051		D	USA	2012	Bison
SAMN02841031	SRR1371338	SAMN02841031		D	USA	2012	Bison
SAMN02841040	SRR1371347	SAMN02841040		D	USA	2012	Bison
SAMN02841034	SRR1371341	SAMN02841034		D	USA	2012	Bison
SAMN02841043	SRR1371350	SAMN02841043		D	USA	2012	Bison
SAMN04393565	SRR3096469	SAMN04393565		D	USA	2012	Elk
SAMN04393507	SRR3096411	SAMN04393507		D	USA	2007	Elk
SAMN04393560	SRR3096464	SAMN04393560		D	USA	2012	Elk
SAMN04414855	SRR3102737	SAMN04414855		D	USA	1993	Elk
SAMN04393605	SRR3096509	SAMN04393605		D	USA	2006	Elk
SAMN04393431	SRR3096335	SAMN04393431		D	USA	2002	Bovine
SAMN04393435	SRR3096339	SAMN04393435		D	USA	2002	Bovine
SAMN04393432	SRR3096336	SAMN04393432		D	USA	2002	Bovine
SAMN02841002	SRR1371309	SAMN02841002		D	USA	2002	Bovine
SAMN04393433	SRR3096337	SAMN04393433		D	USA	2002	Bovine
SAMN04393436	SRR3096340	SAMN04393436		D	USA	2002	Bovine
SAMN04393434	SRR3096338	SAMN04393434		D	USA	2002	Bovine
SAMN02841001	SRR1371308	SAMN02841001		D	USA	2002	Elk
SAMN04393430	SRR3096334	SAMN04393430		D	USA	2002	Bovine
SAMN02841026	SRR1371333	SAMN02841026		D	USA	2011	Bovine
SAMN04393563	SRR3096467	SAMN04393563		D	USA	2012	Elk
SAMN04393552	SRR3096456	SAMN04393552		D	USA	2010	Elk
GCA_000008145	GCA_000008145.1	SAMN02604220		D	USA	Unknown	Bovine
SAMN02841058	SRR1371365	SAMN02841058		D	USA	1989	Bovine
SAMN02841057	SRR1371364	SAMN02841057		D	USA	1989	Bovine
SAMN02841023	SRR1371330	SAMN02841023		D	USA	2011	Bovine
SAMN04393541	SRR3096445	SAMN04393541		D	USA	2010	Elk
SAMN02841016	SRR1371323	SAMN02841016		D	USA	2010	Bovine
SAMN02841018	SRR1371325	SAMN02841018		D	USA	2010	Bovine
SAMN02841017	SRR1371324	SAMN02841017		D	USA	2010	Bovine
SAMN04393539	SRR3096443	SAMN04393539		D	USA	2010	Elk
SAMN02841022	SRR1371329	SAMN02841022		D	USA	2011	Bovine
SAMN02841021	SRR1371328	SAMN02841021		D	USA	2011	Bovine
SAMN02841025	SRR1371332	SAMN02841025		D	USA	2011	Bovine
SAMN04393568	SRR3096472	SAMN04393568		D	USA	2012	Elk
SAMN04393571	SRR3096475	SAMN04393571		D	USA	2012	Elk
SAMN02841047	SRR1371354	SAMN02841047		D	USA	2012	Bison
SAMN02841039	SRR1371346	SAMN02841039		D	USA	2012	Bison
SAMN02841038	SRR1371345	SAMN02841038		D	USA	2012	Bison
SAMN02841044	SRR1371351	SAMN02841044		D	USA	2012	Bison
SAMN02841029	SRR1371336	SAMN02841029		D	USA	2012	Bison
SAMN02841037	SRR1371344	SAMN02841037		D	USA	2012	Bison
SAMN02841045	SRR1371352	SAMN02841045		D	USA	2012	Bison
SAMN02841028	SRR1371335	SAMN02841028		D	USA	2012	Bison
SAMN02841052	SRR1371359	SAMN02841052		D	USA	2012	Bison
SAMN02841033	SRR1371340	SAMN02841033		D	USA	2012	Bison
SAMN02841046	SRR1371353	SAMN02841046		D	USA	2012	Bison
SAMN02841030	SRR1371337	SAMN02841030		D	USA	2012	Bison
SAMN02841019	SRR1371326	SAMN02841019		D	USA	2010	Bison
SAMN02841041	SRR1371348	SAMN02841041		D	USA	2012	Bison
SAMN00839699	SRR642817	SAMN00839699		D	Portugal	2005	Bovine
SAMN01047741	SRR642802	SAMN01047741		D	Argentina	2004	Human
SAMN01047742	SRR642796	SAMN01047742		D	Argentina	2005	Human
SAMN01047743	SRR642187	SAMN01047743		D	Argentina	2005	Human
GCA_900446065	GCA_900446065.1	SAMEA104338393		D	UK	Unknown	Environmental
SAMEA11935847	ERR8027289	SAMEA11935847		D	Iran	2015	Human
SAMN01047744	SRR642816	SAMN01047744		D	Argentina	2009	Human
SAMN01047738	SRR642806	SAMN01047738		D	Argentina	2000	Human
SAMN01047739	SRR642813	SAMN01047739		D	Argentina	1996	Human
SAMEA104338328	ERR3218212	SAMEA104338328		D	Brazil	1977-2009	Unknown
SAMEA104338325	ERR3218210	SAMEA104338325		D	Brazil	1977-2009	Unknown
SAMEA104338339	ERR3218223	SAMEA104338339		D	Brazil	1977-2009	Unknown
SAMEA104338327	ERR3218211	SAMEA104338327		D	Brazil	1977-2009	Unknown
SAMEA104338320	ERR3218205	SAMEA104338320		D	Brazil	1977-2009	Unknown
SAMEA104338307	ERR3218192	SAMEA104338307		D	Brazil	1977-2009	Unknown
SAMEA104338334	ERR3218218	SAMEA104338334		D	Brazil	1977-2009	Unknown
SAMEA104338338	ERR3218222	SAMEA104338338		D	Brazil	1977-2009	Unknown
SAMEA104338332	ERR3218216	SAMEA104338332		D	Brazil	1977-2009	Unknown
SAMEA104338310	ERR3218195	SAMEA104338310		D	Brazil	1977-2009	Unknown
SAMEA104338299	ERR3218184	SAMEA104338299		D	Brazil	1977-2009	Unknown
SAMEA104338295	ERR3218180	SAMEA104338295		D	Brazil	1977-2009	Unknown
SAMEA104338308	ERR3218193	SAMEA104338308		D	Brazil	1977-2009	Unknown
SAMEA104338331	ERR3218215	SAMEA104338331		D	Brazil	1977-2009	Unknown
SAMEA104338340	ERR3218224	SAMEA104338340		D	Brazil	1977-2009	Unknown
SAMEA104338296	ERR3218181	SAMEA104338296		D	Brazil	1977-2009	Unknown
SAMEA104338335	ERR3218219	SAMEA104338335		D	Brazil	1977-2009	Unknown
SAMEA104338337	ERR3218221	SAMEA104338337		D	Brazil	1977-2009	Unknown
SAMEA104338341	ERR3218225	SAMEA104338341		D	Brazil	1977-2009	Unknown
SAMEA104338287	ERR3218173	SAMEA104338287		D	Brazil	1977-2009	Unknown
SAMEA104338286	ERR3218172	SAMEA104338286		D	Brazil	1977-2009	Unknown
SAMN01047740	SRR642828	SAMN01047740		D	Argentina	2004	Human
SAMEA104338316	ERR3218201	SAMEA104338316		D	Brazil	1977-2009	Unknown
SAMEA104338317	ERR3218202	SAMEA104338317		D	Brazil	1977-2009	Unknown
SAMEA104338336	ERR3218220	SAMEA104338336		D	Brazil	1977-2009	Unknown
SAMN02334524	SRR960771	SAMN02334524		D	Brazil	Unknown	Unknown
SAMN00811172	SRR651200	SAMN00811172		D	Bolivia	1993	Bovine
SAMEA104338318	ERR3218203	SAMEA104338318		D	Brazil	1977-2009	Unknown
SAMEA104338323	ERR3218208	SAMEA104338323		D	Brazil	1977-2009	Unknown
SAMEA104338290	ERR3218176	SAMEA104338290		D	Brazil	1977-2009	Unknown
SAMEA104338329	ERR3218213	SAMEA104338329		D	Brazil	1977-2009	Unknown
SAMEA104338321	ERR3218206	SAMEA104338321		D	Brazil	1977-2009	Unknown
SAMEA104338313	ERR3218198	SAMEA104338313		D	Brazil	1977-2009	Unknown
SAMEA104338330	ERR3218214	SAMEA104338330		D	Brazil	1977-2009	Unknown
SAMEA104338305	ERR3218190	SAMEA104338305		D	Brazil	1977-2009	Unknown
SAMEA104338306	ERR3218191	SAMEA104338306		D	Brazil	1977-2009	Unknown
SAMEA104338319	ERR3218204	SAMEA104338319		D	Brazil	1977-2009	Unknown
SAMEA104338311	ERR3218196	SAMEA104338311		D	Brazil	1977-2009	Unknown
SAMEA104338333	ERR3218217	SAMEA104338333		D	Brazil	1977-2009	Unknown
SAMEA104338322	ERR3218207	SAMEA104338322		D	Brazil	1977-2009	Unknown
SAMEA104338304	ERR3218189	SAMEA104338304		D	Brazil	1977-2009	Unknown
SAMEA104338302	ERR3218187	SAMEA104338302		D	Brazil	1977-2009	Unknown
SAMEA104338300	ERR3218185	SAMEA104338300		D	Brazil	1977-2009	Unknown
SAMEA104338301	ERR3218186	SAMEA104338301		D	Brazil	1977-2009	Unknown
SAMEA104338303	ERR3218188	SAMEA104338303		D	Brazil	1977-2009	Unknown
GCA_000245915	GCA_000245915.1	SAMN02596743		D	Northern Ireland	2004	Bovine
SAMN12996916	SRR10249480	SAMN12996916		D	Northern Ireland	2004	Bovine
SAMN12996914	SRR10249482	SAMN12996914		D	Northern Ireland	2004	Bovine
SAMN12996957	SRR10249497	SAMN12996957		D	Northern Ireland	2007	Bovine
SAMN12996905	SRR10249452	SAMN12996905		D	Northern Ireland	2004	Bovine
SAMN12996951	SRR10249503	SAMN12996951		D	Northern Ireland	2006	Bovine
SAMN12996919	SRR10249476	SAMN12996919		D	Northern Ireland	2006	Bovine
SAMN12996927	SRR10249468	SAMN12996927		D	Northern Ireland	2006	Bovine
SAMN12996941	SRR10249514	SAMN12996941		D	Northern Ireland	2006	Bovine
SAMN12996950	SRR10249504	SAMN12996950		D	Northern Ireland	2006	Bovine
SAMN12996962	SRR10249491	SAMN12996962		D	Northern Ireland	2007	Bovine
SAMN12996932	SRR10249462	SAMN12996932		D	Northern Ireland	2005	Bovine
SAMN12996960	SRR10249493	SAMN12996960		D	Northern Ireland	2007	Bovine
SAMN12996973	SRR10249446	SAMN12996973		D	Northern Ireland	2011	Bovine
SAMN12996918	SRR10249477	SAMN12996918		D	Northern Ireland	2004	Bovine
SAMN12996964	SRR10249456	SAMN12996964		D	Northern Ireland	2008	Bovine
SAMN12996908	SRR10249488	SAMN12996908		D	Northern Ireland	2004	Bovine
GCA_000245955	GCA_000245955.1	SAMN02596745		D	Northern Ireland	2004	Bovine
GCA_000245855	GCA_000245855.1	SAMN02596741		D	Northern Ireland	2008	Bovine
SAMN12996966	SRR10249454	SAMN12996966		D	Northern Ireland	2008	Bovine
SAMN00811186	SRR647571	SAMN00811186		D	Northern Ireland	2008	Bovine
SAMN00811191	SRR647554	SAMN00811191		D	Northern Ireland	2008	Bovine
SAMN12996972	SRR10249447	SAMN12996972		D	Northern Ireland	2011	Bovine
